# Supplementary material for: Donor-Derived Cell-Free DNA at 1 Month after Kidney Transplantation Relates to HLA Class II Eplet Mismatch Load
Source: Biomedicines. 2023 Oct 10;11(10):2741. doi: 10.3390/biomedicines11102741 (PMC10604614; doi:10.3390/biomedicines11102741)
Supplement: Supplementary file 1 [file biomedicines-11-02741-s001.zip]

Archive with 1 entries (1 files):
- biomedicines-2589025-supplementary.pdf
